# Supplementary material for: Enhanced mitochondrial biogenesis promotes neuroprotection in human pluripotent stem cell derived retinal ganglion cells
Source: Commun Biol. 2023 Feb 24;6:218. doi: 10.1038/s42003-023-04576-w (PMC9957998; doi:10.1038/s42003-023-04576-w)
Supplement: Supplementary file 4 — Supplementary Data 1 [file 42003_2023_4576_MOESM4_ESM.xlsx]

## Sheet: Figure 1
H7WT Tom20 IF (Fig 1c)									H7E50K Tom20 IF (Fig1d)									H7WT Mitochondria DNA qPCR (Fig. 1e)							Mitophagy Flow (Fig. 1h)							Mitobiogenesis Flow (Fig 1m)							H7WT LC3B Ratio normalized to DMSO (Fig 1j)
DMSO	CCCP 10min	CCCP 30min	CCCP 1h	CCCP 2h	CCCP 6h	CCCP 24h			DMSO	CCCP 10min	CCCP 30min	CCCP 1h	CCCP 2h	CCCP 6h	CCCP 24h			DMSO	1h CCCP	6h CCCP	18h CCCP	24h CCCP				H7WT	H7E50K	iPSC-Corrected	iPSC-E50K				H7WT	H7E50K	iPSC-Corrected	iPSC-E50K
0.704529	0.51407	0.603115	0.405256	0.3848	0.408919	0.818925			0.348332	0.770876	0.539775	0.339307	0.419785	0.392926	0.369741			0.759057	1.11042	0.833755	0.805162	0.99269																	DMSO	1	1	1
0.451288	0.382984	0.852147	0.818656	0.451201	1.02631	0.764282			0.52564	1.69128	0.658702	0.486132	0.894153	0.618611	1.21119			1.21059	1.09003	1.0906	0.881184	1.08328			DMSO	1.042	0.948	0.92	0.953			dmso 24h	0.999	1.163	1.087	1.12			5 min CCCP	1.373	1.156	1.127
1.34822	0.435498	0.517106	0.901622	0.327345	0.454233	0.650841			0.974555	1.59747	0.82361	0.914125	0.500734	1.14611	0.676676			1.08825	0.919484	0.905894	0.798044	0.838211				0.948	1.016	1.068	1.058				0.848	0.96	0.973	0.905			10 min CCCP	1.379	1.814	1.084
1.52452	0.648568	1.35303	0.53219	0.269589	0.794902	0.737277			1.49408	0.617649	1.66655	0.376761	0.581317	0.409297	1.92752											1.01	1.036	1.013	0.989				1.153	0.876	0.94	0.975			15 min CCCP	1.577	1.496	1.424
0.594057	0.54939	0.825236	1.11404	0.217624	0.487916	0.50177			1.01646	0.965615	0.384072	0.272894	0.370074	0.29255	1.31072										5 min CCCP	0.434	0.398	0.208	0.225			15min wash	0.422	0.458	0.36	0.454			30 min CCCP	1.951	1.465	1.532
0.400223	0.521504	0.890424	0.401054	0.479626	0.65654	0.848025			1.03082	0.297963	0.512672	0.78171	0.811942	0.273505	0.852826			H7E50K Mitochondria DNA qPCR (Fig. 1f)								0.426	0.367	0.229	0.254				0.397	0.465	0.355	0.414			1h CCCP	2.333	2.562	2.058
0.689757	0.509077	1.34491	0.820979	0.827973	0.618608	0.310848			0.681357	0.708289	0.653135	1.19678	0.779897	0.422328	0.64425			DMSO	1h CCCP	6h CCCP	18h CCCP	24h CCCP				0.423	0.346	0.238	0.227				0.455	0.487	0.291	0.38			2h CCCP	3.647	2.297	2.814
0.997215	0.532206	0.626137	0.534064	0.990647	0.997216	0.523879			0.935483	0.471184	0.755049	1.06985	0.426248	0.452582	1.04309			0.938891	0.826748	0.879187	0.815299	0.682267			10 min CCCP	0.324	0.284	0.188	0.184			30min wash		1.046	0.473	0.622
0.601362	0.652292	0.686836	0.402259	0.359467	1.68162	0.862132			3.15221	0.50509	0.803774	0.95227	0.904338	0.887811	0.7853			0.838177	1.03982	0.8012	0.703196	0.686645				0.306	0.26	0.19	0.193				0.416	0.481	1.076	0.985
0.818415	0.994545	0.57731	1.18983	1.14876	0.900112	0.40788			1.28362	0.585787	1.76367	0.725655	0.450384	0.371973	0.681586			1.27072	0.863706	0.705356	0.583351	0.745503				0.317	0.276	0.21	0.221				0.865	0.498	0.63	0.919
0.475641	0.794047	2.39064	0.715622	0.205049	1.08161	1.08316			0.739952	0.922032	1.14585	0.901597	1.30938	0.347254	1.98236										15 min CCCP	0.225	0.212	0.158	0.15			1h wash	0.492	0.675	0.551	0.589
0.671599	1.22839	0.664058	0.51214	0.414181	1.04076	1.22778			0.682146	2.03563	0.669571	0.501264	0.495197	0.804141	1.08889											0.216	0.187	0.164	0.198				0.415	0.606	0.51	0.65			H7E50K LC3B Ratio normalized to DMSO (Fig 1l)
0.803401	1.2241	0.416183	0.289638	0.183919	0.536431	0.680924			1.03009	1.1708	1.10145	0.877165	0.56882	0.523741	0.808167											0.225	0.199	0.164	0.149				0.553	0.491	0.705	0.503			DMSO	1	1	1
0.792414	1.02848	0.956422	0.574063	0.576114	0.61482	0.208856			0.456086	0.590586	1.62607	1.55162	0.847708	0.466898	1.24483										30 min CCCP	0.24	0.226	0.192	0.152			2h wash	0.505	0.612	1.03	0.63			5 min CCCP	1.097	1.106	1.045
0.983105	0.594337	0.762304	0.31737	1.41476	0.586888	1.61661			0.691909	0.569603	0.758113	1.3953			0.317955											0.253	0.231	0.139	0.138				0.507	0.978		0.589			10 min CCCP	1.079	1.094	1.192
2.04057	0.792463	2.30363	0.29928	2.79131	1.39962	0.54974			0.697272	0.700597	0.702814	0.681685			0.524839											0.215	0.209	0.142	0.13					0.826	0.414	0.512			15 min CCCP	0.881	0.985	0.876
1.31004	0.735598	1.567	0.612308	1.51146	0.355138	0.264911			1.59719	0.431146	0.869339	2.05314			1.0681										1 hour CCCP	0.288	0.217	0.169	0.112			3h wash	0.551	0.727	0.935	0.663			30 min CCCP	0.972	1.164	1.143
1.21696		0.444752	0.314682	1.40573	0.34964	0.796589			1.41871		1.23484	1.30278			1.08113											0.284	0.224	0.138	0.157				0.46	0.62	0.524	0.609			1h CCCP	1.234	2.011	1.559
0.685431		3.78117	0.381656	2.36767	0.495734	0.380529			0.655231		0.591566				0.445661											0.294	0.228	0.139	0.13				1.057	0.488	0.471	0.536			2h CCCP	1.484	3.22	1.233
1.14593		1.35152	0.575632	1.51844	0.738546	0.732675			0.793003		0.502462				0.414163										2 hour CCCP	0.185	0.15	0.143	0.136			6h wash	0.597	0.854	0.687	0.681
1.5271			0.811028	0.756475	0.634162	1.42632			0.903189						0.922214											0.182	0.143	0.141	0.152				0.488	0.686	0.631	0.64
2.37541			0.326574		1.19913	0.317298			0.755684						1.29436											0.191	0.141	0.156	0.168				0.41	0.616	0.527	0.594
0.540526			0.354055		0.691418	0.63502			0.9955						0.399004																	24h wash	1.075	1.419	1.094	1.399
0.563433			0.745274		0.724355	1.31469			1.02349						0.254156																		0.817	1.533	1.136	1.11
1.31294			0.2247		0.579917	1.05408			0.804683						0.663074																		0.786		0.996	0.963
0.874881			0.564677		0.381122	0.317313			1.22623						1.05922
2.13786					0.270777	0.503107			1.12008
0.419319					0.775906	1.15009			0.946277
1.34462					2.34956	0.429537			1.1857
1.01445					0.606327	0.320139			0.970605
0.634795					0.581933	0.705902			0.864427
0.780843					0.895574	1.16696			1.00835
1.0784					1.45123				1.93141
0.715449					1.31372				1.39161
0.453272									1.54242
0.943322									0.695538
0.942228									1.02094
0.839694									0.21457
2.36862									0.876601
0.667232									0.579469
1.44991									0.603565
0.761028									1.13553

## Sheet: Figure 2
JC1 Red:Green Ratio (Fig. 2c)						JC1 Red:Green Ratio (Fig. 2f)
H7WT Before	H7WT CCCP	H7E50K Before	H7E50K CCCP			H7WT 30m DMSO	H7WT 30m CCCP	H7E50K 30m DMSO	H7E50K 30m CCCP
0.837	2.625	0.344	25.914			2.022	1.653	1.015	0.853
1.056	2.139	0.856	25.49			0.814	1.284	0.744	1.137
1.351	4.647	1.346	11.379			0.784	0.563	0.666	0.948
0.679	8.544	0.637	6.382			0.692	0.749	1.091	0.809
1.127	18.551	0.77	6.885			0.549	0.726	0.856	0.965
0.56	22.654	1.282	1.66			0.644	1.334	1.046	0.6
0.641	23.746	0.72	26.541			1.45	1.118	1.058	0.954
0.828	4.679	0.728	45.635			0.705	0.633	1.093	0.752
1.479	28.159	0.982	28.953			1.513	0.51	1.032	1.099
0.754	6.0248	1.536	14.529			1.119	2.066	0.644	0.914
1.277	22.1515	1.798	24.783			0.746	1.463	1.456	0.574
1.449	2.467	1.178	6.165			1.602	0.963	0.721	0.851
0.788	2.9855	1.2003	5.6381			1.26	0.491	0.426	1.238
1.179	2.546	0.8379	8.0056			1.142	0.826	0.64	0.354
1.601	9.1848	1.0753	4.8372			0.935	0.591	1.831	1.252
0.619	13.378	1.2372	8.86			0.619	0.601	0.949	0.71
0.996	21.055	1.0842	8.1818			0.633	0.419	1.196	1.018
1.06		0.9389	3.7969			0.77	1.095	0.924	0.878
1.145		0.8813	15.4019			1.079	0.643	0.64	1.61
1.1		1.6393	6.3802			0.829	0.772	0.893	0.658
0.593		0.9239	9.5992			0.574	0.481	1.051	0.857
1.19		1.5791	13.4206			0.96	0.464	1.188	1.23
0.833		0.4896	87.5435			0.93	1.139	1.581	1.055
0.858		0.8712	42.2382			0.65	0.935	0.78	0.618
0.4134		0.8141	33.7986			0.833	0.805	1.098	1.361
0.3599		0.712	30.679			0.444	0.84	1.383	0.459
0.696		0.7093	9.4454			1.135	0.951	0.887	0.888
0.9563		0.6634	12.7982			1.006	0.769	1.393	0.758
0.9266		1.1651	123.112			1.022	0.763	0.505	0.523
1.0109			53.3433			1.397	0.801	0.578	0.616
1.0079			111.679			1.926	1.1	0.427	0.839
1.3388			23.2106			0.882	0.879	1.119	1.124
1.3155			23.7498			1.259		0.724	0.732
0.8888			92.752			1.076		1.096	0.8
1.429			148.826					1.056	0.954
1.2707								1.737	0.812
1.0003								0.828	0.59
0.6799								0.966	0.608
0.5267								0.972	0.744
1.413								1.823	0.91
0.976								1.509
1.7904								0.73
								0.649

## Sheet: Figure3
	H7WT DMSO-CCCP DDCt qPCR (Fig. 3a)									H7WT p-AMPKa/AMPKa ratio with respect to (wrt) actin, DMSO (Fig. 3f)							H7WT pPGC1a/PGC1a ratio wrt actin, DMSO (Fig. 3h)
		DMSO			CCCP					HW DMSO	HW 1h CCCP	HW 6h CCCP	HW 18h CCCP	HW 24h CCCP			HW DMSO	HW 1h CCCP	HW 6h CCCP	HW 18h CCCP	HW 24h CCCP
	PGC1a	1.059	1.07911	1.0549	6.12955	5.97934	4.26644			1	1.999	1.853	1.872	1.234			1	1.311	1.378	1.676	1.682
	PGC1b	1.05507	1.00769	1.43941	1.66774	2.64881	1.87431			1	1.298	1.998	1.186	0.854			1	0.708	0.915	0.774	0.601
	PRC	1.00571	1.00569	1.01285	0.947553	0.772549	0.608577			1	2.095	2.314	2.098	2.326			1	1.284	2.317	1.264	2.545
	NRF2	1.03005	1.05214	1.01594	1.57648	1.43283	1.6124
	NRF1	1.09394	1.05352	1.0527	1.27087	2.14321	1.72464
										H7E50K p-AMPKa/AMPKa ratio wrt actin, DMSO (Fig. 3g)							H7E50K pPGC1a/PGC1a ratio wrt actin, DMSO (Fig. 3i)
										HE DMSO	HE 1h CCCP	HE 6h CCCP	HE 18h CCCP	HE 24h CCCP			HE DMSO	HE 1h CCCP	HE 6h CCCP	HE 18h CCCP	HE 24h CCCP
	H7E50K DMSO-CCCP DDCt qPCR (Fig. 3b)									1	1.843	0.886	1.003	0.566			1	1.024	1.642	1.758	1.793
		DMSO			CCCP					1	3.034	1.521	1.01	1.419			1	1.089	1.645	2.249	1.952
	PGC1a	1.07252	1.05466	1.4633	7.76752	10.6632	14.3277			1	1.97	2.465	1.506	3.648			1	1.856	2.129	2.271	3.114
	PGC1b	1	1.03546	1	3.11525	1.25439	2.81735
	PRC	1.10366	1.04581	1.04758	0.524962	1.25863	1.07912
	NRF2	1.19814	1.02675	1.02679	1.43848	3.25666	3.33018
	NRF1	1.3881	1.12312	1.09458	2.22879	1.92935	3.5033
	iPSC-E50K-corrected DMSO-CCCP DDCt qPCR (Fig. 3c)
		DMSO			CCCP
	PGC1a	1.227	1.162	1.276	5.925	4.601	10.197
	PGC1b	1.022	1.186	1.395	2.386	5.654	9.926
	PRC	1.034	1.053	1.017	0.354	1.873	2.044
	NRF2	1.059	1.044	1.057	1.212	1.311	1.43
	NRF1	1.071	1.097	1.105	0.849	1.662	1.752
	iPSC-E50K DMSO-CCCP DDCt qPCR (Fig. 3d)
		DMSO			CCCP
	PGC1a	1	1.176	1.051	5.855	8.575	0.609
	PGC1b		1.121	1		0.354	4.514
	PRC	1.865	1.007	1.121	6.339	1.262	1.998
	NRF2	1.021	1.045	1.044	1.143	3.247	2.37
	NRF1	1.036	1.059	1.054	1.545	2.276	2.161

## Sheet: Figure 4
Tom20 IF, H7WT and HE7E50K, BX (Fig. 4b)						H7WT Mitochondria DNA qPCR (Fig. 4c)							H7WT pAMPKa/AMPKa ratio with respect to (wrt) actin, DMSO (Fig. 4f)							H7WT pPGC1a/PGC1a ratio wrt actin, DMSO (Fig. 4h)
						DMSO	1h BX795	6h BX795	18h BX795	24h BX795			DMSO	1h BX795	6h BX795	18h BX795	24h BX795			DMSO	1h BX795	6h BX795	18h BX795	24h BX795
1 hour						1	3.38377	2.35711	2.40186	3.00589			1	0.878	0.94	1.148	1.444			1	1.102	1.33	1.768	1.93
H7WT DMSO	H7WT BX795	H7E50K DMSO	H7E50K BX795			0.783389	1.18943	1.80689	1.77658	2.78278			1	1.695	1.981	1.552	2.111			1	1.763	2.158	2.81	2.967
36879.8	127992	18457.9	13838.6			1.27651	1.24323	1.17718	0.76668	1.30025			1	1.025	0.678	0.872	1.549			1	0.939	1.791	1.271	1.696
80828.1	100150	18740	44962.7										1	0.485	0.903	0.734	1.082
66554.4	84463.1	42415.9	39458.7
52174	151254	32737.9	19030.9			H7E50K Mitochondria DNA qPCR (Fig. 4d)							H7E50K pAMPKa/AMPKa ratio wrt actin, DMSO (Fig. 4g)							H7E50K pPGC1a/PGC1a ratio wrt actin, DMSO (Fig. 4i)
77595.9	92911	16235	24691.4			DMSO	1h BX795	6h BX795	18h BX795	24h BX795			DMSO	1h BX795	6h BX795	18h BX795	24h BX795			DMSO	1h BX795	6h BX795	18h BX795	24h BX795
40307.8	52410.2	30539.6	21415.9			1.02222	1.61015	1.19231	1.2188	1.43536			1	0.616	0.646	0.822	0.61			1	0.266	1.247	1.172	1.279
38141.9	67590.3	16604.8	65075.9			0.842803	1.07096	1.44853	1.51388	1.53062			1	1.109	1.051	0.907	1.243			1	0.89	0.732	0.764	0.974
84973.4	58731.3	36375.5	37742.7			1.16072	1.00219	0.985647	1.38787	1.15765			1	0.572	0.422	0.448	0.27			1	0.825	1.149	1.682	1.316
64888.9	60993.4	30279.2	51198.6										1	0.953	0.832	1.192	1.262
85251.4	87522.6	28205	53491.2
6 hour
H7WT DMSO	H7WT BX795	H7E50K DMSO	H7E50K BX795
70442.7	46179.1	18343.7	18295.8
39445.3	72184.8	35418.3	68207.2
41194.7	85067.3	42089.8	91774.1
90073.1	79110	33817.7	37107.3
28644.4	93513.2	62505.8	22925
123557	99339.7	31322	29159.1
31015	78167.6	26891.7	77938.5
85974.1	113218	39141.2	35207.5
37187.3	57951.6	63166.2	40180.1
31834.6	55186	19694.1	38871.5
18 hour
H7WT DMSO	H7WT BX795	H7E50K DMSO	H7E50K BX795
34798.5	107290	18569.8	69637.8
36485.7	103168	13279.5	71386.5
60621.4	66314.8	20682.4	95066.8
52043.7	148986	24212	58569.3
41556.5	101886	76916.8	102346
27588	92347.5	24462.7	75731.4
25598.8	123785	30457.6	86902.6
37111.4	61883.1	29675.9	53508.9
22385.4	98867.8	32151.4	30470.7
70496.6	41361.7	38521.4	81254.8
			34712.8
24 hour
H7WT DMSO	H7WT BX795	H7E50K DMSO	H7E50K BX795
16684	83708.7	32350.1	64570.5
22754.1	101954	40510.8	90623
44076.7	154360	62279	68249.6
19845.2	75148.7	33265.5	117709
63599.1	91828.5	16029.7	126862
33780	63489.5	14725.7	83501.6
51615.3	78114.9	24168	58339.9
44446.6	95313.1	15383.8	64842.9
38961.6	126348	15770.7	104855
45613.6	109451	19980.1	91053.2
			67366.3
			64792.5

## Sheet: Figure 5
Mitochondrial Coverage (Mitochondiral area/cytoplasm area) (Fig. 5b)					Perimeter length (Fig. 5c)						Major axis length (Fig. 5d)						Minor axis length (Fig. 5e)
H7WT (DMSO)	H7WT (BX795)	H7E50K (DMSO)	H7E50K (BX795)		H7WT (DMSO)	H7WT (BX795)	H7E50K (DMSO)	H7E50K (BX795)			H7WT (DMSO)	H7WT (BX795)	H7E50K (DMSO)	H7E50K (BX795)			H7WT (DMSO)	H7WT (BX795)	H7E50K (DMSO)	H7E50K (BX795)
0.0769582	0.106647	0.0215781	0.1351		731.445	1267.47	959.53	1298.93			180.29	429.55	326.7	597.135			137.335	234.74	232.32	143.99
0.0842	0.0917298	0.0794116	0.0851		646.14	1020.03	854.26	997.04			251.075	329.12	310.97	370.865			133.1	168.795	165.77	222.64
0.0744163	0.0873265	0.0739191	0.1764		652.795	866.965	1471.36	729.025			221.43	278.905	621.335	200.86			133.1	136.125	142.78	216.59
0.0509681	0.12057	0.0459798	0.1214		470.69	641.905	582.01	1443.53			137.94	192.39	165.77	550.55			135.52	93.17	124.025	150.04
0.0382055	0.087838	0.0945974	0.1017		1104.73	971.63		905.685			372.075	318.23		273.46			160.325	188.76		220.825
0.0931083	0.10503	0.0852729	0.088		589.27	945.615	547.525	735.075			195.415	258.335	175.45	259.545			121.605	220.22	120.395	152.46
0.0529071	0.0463042	0.0800143	0.072		886.325	697.565	1178.54	615.89			292.215	209.935	424.71	240.79			165.165	197.835	170.61	137.94
0.0926376	0.0388274	0.0398138	0.1028		820.38	808.885	1059.96	511.83			237.765	243.21	497.915	174.24			197.23	208.725	183.315	111.32
0.0819486	0.110209	0.00837989	0.1016		569.305	1893.65	618.915	701.195			200.86	809.49	210.54	257.73			128.26	178.475	112.53	112.53
0.0271332	0.121008	0.0634752	0.1054		646.14	739.31	938.96	1222.7			218.405	237.765	330.935	451.935			162.14	192.39	211.145	278.3
0.0710044	0.0636992	0.0858619	0.066		595.925	1021.24	617.1	682.44			210.54	324.885	186.34	226.27			138.545	177.265	139.755	139.755
0.0854803	0.0557317	0.0240775	0.0894		621.335	646.745	545.105	538.45			196.625	202.675	186.945	164.56			153.065	159.72	125.235	134.31
0.06501	0.0783689	0.0242904	0.1486		485.21	955.9	661.265	627.385			157.3	338.8	197.835	208.725			168.795	178.475	145.2	174.24
0.0995471	0.0649565	0.0355608	0.1228		487.63	1030.32	825.825	398.695			137.94	337.59	288.585	139.755			111.32	157.3	145.805	111.925
0.0861796	0.13157	0.0228058	0.1269			1392.71	486.42	889.955				525.14	163.35	260.755				168.19	123.42	171.82
	0.145086	0.0255446			615.89	633.435	621.94	1739.38			182.105	185.13	217.195	799.81			154.88	155.485	116.16	173.03
	0.0514532	0.0272928			609.84	1222.1	720.555				176.055	375.1	222.035				172.425	167.585	187.55
	0.0760579	0.064578			960.74	582.01	600.765	680.625			415.635	179.685	183.315	188.76			129.47	104.665	170.005	180.895
	0.0828987				895.4		790.13	741.125			321.255		315.205	263.175			183.92		124.025	160.93
					605.605	2016.46	1078.71	549.945			246.84	771.98	422.895	179.685			133.1	187.55	183.315	127.05
					631.62	972.84	1173.7	580.8			202.07	373.285	445.28	206.305			131.285	177.87	136.125	126.445
					868.175	1040.6	430.155	574.145			320.045	387.805	105.875	219.615			167.585	171.82	88.935	121.605
					742.94	918.39		540.87			298.265	283.14		161.535			134.915	166.375		148.225
					615.89	776.215	1396.34	780.45			226.27	243.815	543.29	235.345			125.235	209.935	179.685	139.15
					681.23	712.085	1258.4	739.915			204.49	232.925	399.3	292.82			174.24	178.475	363	138.545
					770.165	706.035	1562.71	1160.39			214.775	272.855	661.265	365.42			137.94	145.2	126.445	144.595
					668.525	695.75	633.435	734.47			228.69	207.515	206.305	228.69			180.29	123.42	107.69	165.77
					816.75	836.11	644.93	671.55			304.92	304.315	182.105	197.23			134.31	185.735	111.925	153.065
					768.955	1147.08		546.92			300.685	393.855		157.905			136.125	213.565		123.42
					726	961.95	609.84	716.925			224.455	334.565	127.655	213.565			185.13	173.03	119.185	154.88
					684.255	701.8	1550.62	761.695			171.82	232.32	640.695	288.585			169.4	121.605	143.385	157.3
					835.505		640.09	624.965			275.275		168.795	189.97			134.31		159.115	159.115
					555.995	850.025		874.225			194.205	260.15		371.47			156.09	135.52		177.265
					642.51	789.525	988.57	952.875			207.515	228.69	292.215	336.985			143.99	222.035	258.94	212.96
					623.755	716.32	1298.93	865.15			204.49	250.47	511.83	322.465			173.03	158.51	86.515	207.515
					516.67	716.32	621.94	709.665			168.795	271.645	183.92	260.15			134.31	174.845	142.175	173.635
						810.7	1065.4	597.135				278.905	336.985	189.365				123.42	224.455	134.31
					738.705	866.965	1334.63				237.765	227.48	512.435				119.79	136.125	174.24
					662.475	562.045	2046.11	830.665			214.775	176.66	851.84	274.67			149.435	131.89	352.11	215.38
					545.71	765.93		828.85			211.75	229.295		270.435			130.68	111.32		200.255
					1103.52		995.83	707.245			407.165		328.515	258.335			129.47		213.565	194.205
					901.45	717.53	1219.08	1012.77			307.945	228.085	493.075	357.555			192.39	192.995	192.995	214.775
					605	1620.8	2004.97	1254.77			186.945	706.64	822.195	447.095			145.2	149.435	361.79	233.53
					676.39	315.205	1117.43	1213.63			177.265	229.9	397.485	416.845			159.72	113.74	133.705	235.345
					604.395	548.13	549.945	1061.78			223.85	237.765	159.115	338.8			145.805	146.41	142.78	269.83
					570.515	359.975	835.505				224.455	99.22	384.175				113.74	88.33	150.645
					594.11	718.135	1066.01	531.795			176.055	251.075	504.57	139.755			156.09	142.175	218.405	130.68
					533.005	424.71	1337.05	1017.61			169.4	148.83	511.225	450.12			127.05	124.63	181.5	154.88
					1057.54			568.095			554.785			212.355			169.4			119.79
					655.82	1671.62	896.61	689.095			204.49	675.18	263.175	263.175			150.04	138.545	234.135	162.14
					859.1	618.31	884.51	677.6			228.69	215.38	272.25	204.49			196.625	169.4	202.675	181.5
					581.405	355.135	1022.45	667.315			166.375	171.82	440.44	177.87			109.505	127.05	211.75	157.3
						869.385		858.495				212.355		375.1				137.335		148.83
					903.87	580.195	874.83	617.1			335.775	220.22	266.805	221.43			174.24	167.585	179.08	151.25
					929.885	1118.64	848.815	902.66			422.29	451.33	228.085	326.095			188.155	142.175	189.97	202.675
					666.71	990.385	1036.37	555.39			196.02	284.955	354.53	142.175			143.99	187.55	300.685	137.335
					918.995	1293.49	748.385	680.02			264.99	558.415	251.075	207.515			203.885	96.195	186.34	170.61
					1131.35	831.875	554.18	594.715			392.04	289.19	186.34	186.34			200.255	200.255	124.63	147.62
					1237.83	595.32	718.74	826.43			401.72	169.4	248.05	248.655			191.18	125.235	124.63	220.825
					897.215	1171.28	624.965	666.71			249.26	365.42	176.055	207.515			147.62	166.375	156.09	208.12
					1022.45	722.975		701.8			351.505	261.36		165.77			180.29	122.815		166.98
					898.425	676.995	696.355	565.07			284.955	244.42	185.13	228.69			242.605	177.87	214.775	203.885
						649.77		710.875				183.315		228.69				134.915		154.88
					612.26	1398.76	1618.38				169.4	469.48	555.39				164.56	144.595	196.02
					561.44	1072.66	707.245	1216.05			206.91	323.07	200.255	429.55			162.745	209.935	181.5	155.485
					624.965	640.695	661.265	618.31			191.785	149.435	289.19	202.675			190.575	126.445	219.01	132.495
					635.855	866.965	742.94	880.275			228.085	306.13	214.775	338.8			189.97	185.735	188.155	215.985
					727.815	727.815	709.06	850.63			211.145	209.33	220.825	245.63			153.67	183.92	160.93	196.625
					318.23	695.75	1322.53	897.82			108.295	181.5	491.26	340.615			49.005	160.325	249.26	157.3
						577.17	1055.72	686.675				192.39	353.925	213.565				150.04	240.79	135.52
					301.29	883.3	1336.44	526.955			97.405	346.665	479.16	194.205			69.575	192.39	193.6	102.85
					928.07	733.26	883.905	561.44			295.24	215.985	257.125	174.24			249.865	150.645	220.22	109.505
					331.54	656.425		589.27			109.505	213.565		159.115			84.7	173.03		162.745
					686.07	744.15	1128.93	381.15			223.245	412.61	428.34	142.175			136.73	166.98	212.96	79.86
					1164.62	1127.12	807.07	730.84			501.545	243.815	237.16	264.99			156.695	205.095	224.455	153.67
					586.85		601.975	931.095			182.105		194.205	343.035			132.495		127.05	228.085
					561.44	955.295	739.31	717.53			157.3	266.2	203.28	259.545			117.37	219.01	170.61	150.04
					682.44	833.69	1554.24	635.855			212.96	277.09	586.85	222.64			185.735	162.14	159.72	142.175
					488.84	553.575	1934.18	608.63			198.44	165.77	877.855	227.48			113.74	128.26	156.695	170.61
					444.07	612.26	747.175	1035.76			119.185	162.14	237.16	406.56			85.305	126.445	156.09	125.235
					624.965	773.795	2230.64	670.945			228.69	234.135	969.815	270.435			149.435	142.78	139.755	139.755
					794.97	644.93	773.19	567.49			198.44	191.18	224.455	178.475			89.54	122.21	188.76	153.065
					525.14	581.405	595.925	480.975			139.755	287.375	177.265	146.41			97.405	117.37	149.435	98.615
					662.475	860.31	1235.41	607.42			184.525	291.61	612.26	182.105			150.04	178.475	114.95	174.845
					698.17	533.61	1876.11	586.245			217.8	163.35	764.72	195.415			170.61	101.64	173.635	158.51
					532.4	529.375	562.65	603.185			187.55	166.375	179.685	207.515			130.075	116.765	148.225	132.495
					1148.89	424.71		689.7			449.515	129.47		211.145			101.64	102.85		179.08
					487.025		1030.32	729.63			195.415		325.49	217.8			108.9		292.215	195.415
					730.84	632.225	568.095	781.66			245.63	158.51	188.76	243.815			128.865	131.89	150.04	213.565
					877.855	551.76	1167.05	860.915			312.785	151.855	390.225	282.535			107.085	119.79	157.905	166.375
					592.9	770.77	771.98	682.44			229.295	195.415	268.015	211.75			121.605	205.7	134.915	139.755
					589.875	871.2	626.78	512.435			211.145	263.175	202.675	150.04			110.11	164.56	168.795	127.655
					548.735	617.1	882.09				160.93	231.11	277.695				125.84	143.385	170.005
					696.355	672.155		2001.34			227.48	315.205		1688.56			194.205	238.975		152.46
					786.5		1038.79	1070.24			260.755		400.51	359.37			177.265		157.3	252.285
					1160.39	897.82	627.385	830.06			350.9	304.92	202.675	281.325			314.6	183.92	143.99	190.575
					620.73	945.615	618.31	745.965			115.555	306.735	191.18	230.505			141.57	162.745	149.435	183.315
					678.81	501.545	957.11	1965.64			203.885	166.98	362.395	885.115			165.77	92.565	176.055	180.895
					954.085	874.83	834.295	1640.15			386.595	298.87	291.61	532.4			119.185	176.055	177.265	226.27
					439.23	640.09		418.055			122.21	203.885		137.94			111.925	152.46		104.665
						1107.76	636.46	1056.93				375.1	192.995	360.58				212.96	144.595	147.62
					605.605		978.89	701.195			235.345		393.855	194.205			152.46		189.365	127.05
					513.04	631.015	839.74	895.4			138.545	179.08	192.39	327.91			118.58	133.705	138.545	191.785
					528.165	510.015	648.56	559.625			166.98	160.93	319.44	165.77			138.545	121.605	163.35	161.535
					303.105	583.825		549.34			70.18	228.085		216.59			58.08	136.125		118.58
					298.265	493.68	707.85	799.81			96.195	143.385	233.53	281.93			67.155	116.765	157.905	144.595
					518.485	1222.1	600.765	752.015			170.61	436.81	203.28	330.935			116.16	110.11	146.41	199.045
					289.19	530.585	742.335	474.925			87.12	165.165	194.81	220.22			67.155	110.11	152.46	182.71
					726.605	580.195	1062.38	617.705			252.285	198.44	372.075	191.785			166.375	145.805	180.895	163.955
					829.455	655.82		675.18			260.15	215.985		176.66			175.45	136.125		162.14
					818.565	583.22	1213.03				280.115	162.745	530.585				159.115	107.69	224.455
					711.48	488.235	795.575	730.84			207.515	162.745	226.27	217.195			173.635	110.715	176.66	194.81
					500.335	559.02	633.435	828.85			172.425	168.795	188.155	294.03			92.565	121.605	159.72	182.105
					1105.34	855.47	606.815	822.195			562.045	306.735	182.105	261.965			121.605	183.92	135.52	159.72
					632.225	593.505		549.945			205.7	217.195		200.86			189.365	121		114.95
					818.565	506.385	562.045	930.49			282.535	158.51	208.725	301.895			128.865	117.37	124.63	272.25
					580.8		652.19	592.9			200.255		236.555	191.785			165.77		137.335	154.88
					690.91	1006.72	1219.68	857.285			238.37	382.36	510.62	231.11			139.15	117.37	112.53	228.69
					555.39	854.26	1242.07	604.395			183.92	136.125	464.035	188.76			121.605	119.79	235.345	157.905
						596.53		1066.01				202.675		318.23				102.245		309.155
					590.48	568.095	795.575	595.32			180.895	180.895	276.485	210.54			144.595	113.74	159.115	207.515
					605.605	620.73	615.285	675.18			142.78	208.12	143.385	205.095			147.015	124.025	137.335	183.315
					576.565	484	1183.98	506.385			124.63	171.82	399.3	153.065			91.355	111.925	191.785	92.565
					616.495	614.075	611.655	685.465			231.715	209.33	195.415	285.56			140.36	133.1	139.755	124.025
					667.315	498.52	1403.6	692.12			190.575	168.795	558.415	199.65			208.12	122.21	192.39	160.325
					1095.05	544.5	480.37				431.365	192.39	166.98				131.285	148.225	101.64
					860.915	819.775	539.66	579.59			243.815	305.525	164.56	166.98			224.455	112.53	129.47	156.09
					635.855		640.09	550.55			237.16		197.835	180.29			56.87		169.4	150.645
					549.945	773.795	441.045	649.77			261.965	231.11	117.975	182.105			70.18	170.005	105.27	175.45
					465.85	933.515	539.055	580.195			136.73	271.645	156.09	166.98			116.765	188.76	140.965	166.375
					560.835	495.495	666.105	1032.73			154.275	139.15	223.245	343.64			142.78	102.245	168.19	233.53
					955.9	742.335	522.115	664.29			253.495	251.075	162.14	202.675			111.32	199.045	122.21	173.635
					813.725	680.625	704.22	565.675			277.695	240.185	228.085	181.5			148.83	172.425	166.375	172.425
					676.39	500.335	439.23	605.605			196.02	192.995	142.78	159.115			150.04	127.655	120.395	153.67
					700.59		803.44	826.43			214.775		238.975	297.055			174.845		222.64	173.03
					632.225	748.99	1046.65	1605.07			180.895	274.67	294.03	665.5			148.225	149.435	180.29	119.185
					580.195	634.645	820.38	700.59			192.39	185.13	258.94	281.93			147.62	153.065	225.06	173.635
					620.125	570.515	920.81	606.815			198.44	188.76	288.585	182.71			126.445	127.05	148.83	148.83
					642.51	517.88		641.3			157.3	143.385		176.055			119.185	113.74		136.73
					668.525	654.005	1446.56	657.635			217.195	191.18	603.185	260.755			172.425	163.35	120.395	121.605
					513.04	528.77	583.825	568.095			178.475	149.435	214.775	176.66			117.975	143.385	148.225	149.435
					577.17	435.6		772.585			187.55	131.285		275.275			140.965	78.65		166.375
					1749.66		871.805	1239.04			707.245		268.62	455.565			129.47		197.23	191.785
					747.78	603.79	1568.77	687.885			297.055	191.785	731.445	206.305			125.84	124.63	155.485	151.855
					714.505	772.585	684.86	617.1			200.255	264.99	239.58	192.39			125.84	197.23	105.875	122.815
					793.76	488.84	641.3	779.845			256.52	150.645	228.085	271.04			139.15	130.075	136.125	185.735
					1355.81	644.93	987.965	621.94			505.175	228.69	291.005	214.17			180.895	126.445	252.89	125.235
						625.57	744.755	402.325				187.55	244.42	127.655				111.925	197.23	90.145
					842.16	941.38	820.38	562.65			238.975	324.28	264.385	215.38			232.32	191.18	209.33	91.355
					640.695	554.18		422.29			185.735	180.895		140.36			70.18	190.575		133.705
					580.8	502.755	843.975	623.15			158.51	155.485	327.305	263.175			134.31	97.405	185.13	112.53
					578.38	1182.17	813.12	45.375			179.08	390.225	269.225	186.34			127.05	165.165	211.145	165.165
					507.595	1177.93	663.685	270.435			137.335	336.38	229.295	87.725			134.31	311.575	124.63	48.4
					689.7	585.64		338.195			197.835	157.3		108.9			166.375	127.05		78.65
					537.845	675.785	636.46				159.72	154.275	192.995				129.47	128.865	139.15
					540.265		866.965	706.035			150.04		280.72	215.985			147.62		202.07	173.03
					549.945	948.035	1391.5	708.455			192.995	308.55	493.075	236.555			71.995	235.345	147.015	141.57
					777.425	631.62	796.785	578.38			290.4	193.6	296.45	203.28			180.895	143.99	157.905	158.51
					761.09	724.79	536.03	808.28			248.655	291.61	181.5	272.25			182.105	101.64	128.26	206.91
					375.1	517.275	704.825	917.785			107.69	154.275	263.78	347.27			94.985	105.875	105.875	231.715
					430.76	603.185	483.395	1932.97			160.93	179.08	159.72	762.905			97.405	118.58	102.245	157.3
					1209.39	453.75	489.445	1395.73			434.39	171.82	154.88	552.97			160.93	93.775	94.38	154.275
					684.86	430.76	877.855	940.775			188.155	133.1	353.925	347.875			143.99	91.355	174.845	191.785
					612.26	1000.07	629.2	500.335			179.08	329.12	209.935	176.055			130.68	241.395	176.66	119.185
					793.155			696.355			215.38			174.845			172.425		0	127.655
					609.84	665.5	611.05	286.165			185.13	409.585	252.285	96.8			152.46	217.8	138.545	62.92
					804.65	1311.04	1133.16	268.62			368.445	232.32	385.99	83.49			124.63	152.46	171.82	61.105
					742.94	548.13	922.625	336.985			271.645	175.45	312.18	105.875			156.09	141.57	229.295	67.76
					1136.19	534.82	894.795	540.265			416.845	180.895	321.86	143.385			232.925	96.8	203.885	96.195
					689.7	773.795	1303.17	497.915			192.995	248.655	452.54	134.915			182.71	150.645	168.19	84.095
					957.11	1071.45	825.825	335.17			304.315	376.915	337.59	101.035			222.64	138.545	157.905	68.365
					834.295	1082.35	569.91	582.615			286.77	375.705	253.495	190.575			104.06	173.03	142.175	106.48
					1626.85	990.385	793.76	428.945			710.27	355.135	272.25	137.335			132.495	158.51	170.61	81.675
					514.25		770.77				160.93		245.63				131.285		196.625
					667.92	960.135	652.19	380.545			210.54	344.85	220.825	106.48			163.955	186.945	155.485	90.145
					780.45	513.04	690.305	1024.87			285.56	242	209.33	427.13			107.69	109.505	143.385	166.375
					785.29	2156.22	707.85	1369.12			214.775	892.98	231.715	531.795			187.55	124.63	192.39	236.555
						855.47	600.16	1729.09				292.82	181.5	624.965				186.34	172.425	132.495
					449.515	965.58	574.145	1878.53			160.325	316.415	202.07	827.035			128.865	183.92	166.98	147.62
					547.525	1116.22		743.545			192.995	454.355		209.935			101.035	179.08		183.315
					534.82	833.085	704.22	718.135			155.485	320.65	232.32	200.255			121	122.815	144.595	177.265
					684.255	454.355	999.46	676.39			232.32	189.365	361.79	236.555			119.79	85.91	176.66	137.335
					577.17		701.8	802.23			209.935		233.53	237.765			99.825		150.645	147.62
					601.975	480.975	716.925	634.04			205.7	176.055	252.285	189.97			162.745	98.615	157.3	153.67
					722.975	828.245	817.96	394.46			244.42	307.34	281.325	101.035			150.04	130.68	169.4	81.07
					529.98	505.78	568.7	865.15			140.36	219.615	162.745	275.275			119.79	131.89	137.94	217.195
					874.225	737.495		1415.7			274.67	257.73		588.665			169.4	119.79		183.315
					525.14	1118.64		745.965			119.79	527.56		271.04			85.305	130.68		176.055
					759.275	1033.34					212.355	434.39					147.015	119.185
					620.125	431.97		1190.04			154.275	153.065		373.89			90.75	79.255		254.1
								853.655						374.495						165.77
					730.235	897.82		632.83			191.18	284.955		206.91			153.065	159.72		170.61
					457.38	829.455		623.15			118.58	224.455		212.355			101.64	121.605		148.225
					672.76	764.115		958.925			219.01	269.83		283.745			157.3	105.875		168.795
					577.775	1121.67		1520.37			191.18	444.675		240.185			147.015	126.445		222.64
					845.185	569.91		622.545			389.62	156.695		653.4			122.815	88.33		147.62
					1036.37	868.78		718.74			436.81	289.19		309.76			147.62	186.34		103.455
					1538.52	613.47		731.445			618.31	209.935		219.01			127.655	139.755		117.37
					701.195	687.885		457.38			269.225	195.415		169.4			93.775	134.915		150.645
						782.87		635.25				258.335		194.81				159.115		183.315
					1064.8	557.81		422.29			434.39	260.15		141.57			128.26	102.85		72.6
					886.93	1447.77					379.94	592.295					150.645	117.37
					557.81	502.15		1155.55			238.975	158.51		423.5			180.895	105.27		220.825
					442.86	794.97		1218.47			303.71	318.23		473.715			166.375	152.46		200.255
					615.285	492.47		862.73			185.13	156.09		297.66			119.185	90.145		217.195
					687.885	422.895		790.735			231.715	159.115		242			156.09	76.835		225.06
					563.86	503.965		1020.63			139.755	177.87		424.71			91.96	104.06		196.02
					464.64	654.61		568.7			222.035	245.63		199.045			119.79	111.32		179.08
					1548.8			485.815			643.72			153.065			137.94			145.2
					1039.39	298.87		731.445			362.395	90.145		251.075			179.685	62.92		162.745
					2625.7	474.925		732.05			1202.74	141.57		256.52			122.21	108.295		171.82
					570.515	964.37					146.41	364.815					127.05	128.865
					468.27	506.385		1493.14			147.62	159.72		585.035			65.34	114.345		157.3
					735.075	382.36		1145.87			258.94	111.32		640.695			194.81	68.365		139.15
					513.04	457.38		1156.15			211.75	137.94		376.915			124.63	89.54		333.355
					738.705	554.18		1958.99			219.615	181.5		848.21			159.72	128.865		338.8
					877.855	450.725		692.725			384.78	122.21		254.1			130.68	97.405		161.535
					700.59	574.75		1373.35			350.295	194.81		497.31			120.395	119.79		272.25
						543.29		1199.71				178.475		460.405				99.22		227.48
					1089	499.125		555.39			393.855	168.795		199.65			229.295	113.74		119.79
					594.715	704.825		475.53			180.895	220.22		166.375			108.295	143.99		111.32
					736.285	559.625		1108.36			243.815	184.525		563.255			162.745	107.085		199.045
					669.735	578.38		974.655			208.12	371.47		325.49			138.545	93.17		222.035
					1484.67	511.225		857.285			640.09	186.34		277.09			133.1	111.32		235.345
					1062.38	398.695		773.795			425.315	124.025		255.915			130.68	77.44		160.325
					905.08	424.105					372.075	156.09					128.865	100.43
					1048.46	917.18		956.505			401.115	323.675		347.27			196.625	124.025		211.75
					772.585	491.865		1116.83			240.79	148.225		413.215			172.425	121.605		130.075
					863.94	926.86		720.555			322.465	350.295		231.715			175.45	139.15		152.46
					469.48	605.605		704.825			166.375	208.725		260.755			118.58	107.085		165.77
					1062.98	856.68		1535.49			412.005	291.61		604.395			160.93	149.435		153.065
					1186.4	1061.17		897.215			500.335	351.505		336.985			148.225	169.4		170.61
					1339.47	834.295		638.275			586.245	301.895		186.34			131.89	160.93		145.2
					533.005	778.635		557.81			191.18	289.19		222.64			125.235	185.735		92.565
					782.265	594.715		757.46			171.82	220.22		272.855			111.925	124.025		173.635
						500.94		602.58				148.83		180.895				76.23		150.04
					1074.48	848.815		329.725			367.84	281.325		111.925			178.475	203.885		78.65
					479.765	1190.04		461.615			127.05	424.105		172.425			85.91	124.025		99.825
					773.795	614.68		1303.78			330.33	199.65		501.545			150.645	159.72		232.32
					799.81	499.125		864.545			272.25	166.375		333.355			166.375	153.67		176.66
					758.67			1233.6			341.825			424.71			151.25			187.55
					998.25			496.1			350.9			167.585			137.335			120.395
					670.945			891.165			260.755			234.135			107.69			117.37
					778.635			792.55			283.14			269.225			197.835			209.935
					1318.3			851.84			516.67			266.805			164.56			198.44
					1877.92			755.04			877.855			252.285			93.775			215.985
					1572.39			668.525			627.385			217.8			170.61			152.46
					1231.17			1120.46			473.11			422.895			189.97			160.325
					589.27			713.9			142.78			205.095			129.47			200.86
					461.615			376.915			168.19			110.715			114.95			66.55
					758.065			500.335			312.18			176.66			140.965			105.27
					702.405			604.395			205.095			212.96			180.29			127.655
					444.675			780.45			162.745			269.225			75.02			87.725
					510.015			257.125			125.235			70.785			93.775			59.895
								410.19						127.05						95.59
					785.29			332.75			255.915			114.95			167.585			90.145
					494.285			640.695			155.485			212.96			94.985			136.125
					719.345			537.24			207.515			198.44			134.31			119.79
					603.79			789.525			205.7			266.2			137.94			134.915
					659.45						202.07						124.63
					623.755			1572.39			229.9			641.3			107.085			101.035
					355.74			765.325			78.045			289.795			81.675			185.13
					536.03			883.905			183.315			268.015			107.085			232.925
					1061.78			814.33			384.78			234.74			140.36			213.565
					749.595			731.445			221.43			192.39			105.875			209.935
					630.41			941.38			243.815			320.045			116.765			174.845
					284.955			627.99			91.96			219.615			74.415			163.955
					361.79			781.66			182.71			266.805			94.38			165.165
					1270.5			1848.28			434.995			761.09			123.42			245.63
					824.01			873.015			347.27			302.5			153.67			159.72
					537.24			817.96			159.72			283.14			82.885			194.205
					772.585			611.05			254.705			364.815			113.74			158.51
					716.925			975.26			225.06			378.73			140.36			233.53
					589.27			1575.42			205.7			555.39			107.085			233.53
					626.175			719.95			226.875			222.035			165.165			196.02
					617.705			899.03			120.395			279.51			91.96			182.71
					1007.93			778.635			315.205			229.295			292.215			187.55
					564.465			941.38			189.97			344.85			113.135			220.825
					508.2			813.725			149.435			299.475			168.795			186.945
								903.265						249.26						173.03
								1843.43						717.53						139.15
								687.885						251.075						173.03
								631.62						208.12						177.87
								666.105						237.765						151.855
								797.995						260.15						176.66
								566.885						211.145						107.085

## Sheet: Figure 6
ATP Rate Assay normalized OCR (Fig. 6a)																		Glyco Rate Assay normalized OCR (Fig. 6c)
Time (minutes)	H7WT DMSO			H7WT BX795			H7E50K DMSO					H7E50K BX795						Time (minutes)	H7WT DMSO			H7WT BX795			H7E50K DMSO				H7E50K BX795
	repeat1	repeat2	repeat3	repeat1	repeat2	repeat3	repeat1	repeat2	repeat3	repeat4	repeat5	repeat1	repeat2	repeat3	repeat4				repeat1	repeat2	repeat3	repeat1	repeat2	repeat3	repeat1	repeat2	repeat3	repeat4	repeat1	repeat2	repeat3	repeat4				Mito Stress Test normalized OCR (Fig. 6f)								Mito Stress Test normalized OCR (Fig. 6g)
1.30847	17.9734	21.0157	19.4035	17.3397	18.2643	19.841	20.7816	25.5618	25.7676	23.0984	25.0496	21.4305	25.1123	23.4478	24.8419			1.30873	18.4767	18.2852	18.2499	21.1725	18.8909	19.336	28.0856	20.8915	22.6974	25.3918	24.6324	22.6335	22.8627	21.7278
7.76098	15.4787	17.9438	17.3116	15.3136	17.1168	17.3336	19.2875	21.4446	23.8576	20.2894	21.8084	18.5873	21.3243	20.6594	22.1937			7.76176	16.3263	15.0437	15.0243	18.1116	16.7529	17.5674	26.1901	16.1783	19.7047	22.8177	19.8063	19.4423	19.5656	18.6473				Time (minutes)	H7WT DMSO			H7WT BX795				Time (minutes)	H7E50K DMSO			H7E50K BX795
14.2114	15.1951	17.707	17.0997	15.0646	17.2559	17.116	18.378	21.1202	22.0521	19.6201	21.3711	19.0721	20.8553	20.1005	21.0793			14.2106	15.8821	15.2025	14.8602	17.1938	16.5956	17.5673	24.6137	16.1798	18.8076	21.205	18.8645	19.8262	19.8982	18.5926				1.31082	33.6476	28.0754	24.6296	29.287	31.0317	26.6975		1.31082	24.8212	34.4221	31.517	28.5816	32.9904
20.7644	7.85395	9.32326	8.66812	7.75199	8.79636	8.95903	8.68585	10.6779	12.5741	10.0054	10.4225	10.0511	10.2423	10.3505	10.727			20.7605	7.92595	7.32537	7.86114	9.18234	8.73533	8.35424	14.0677	6.07407	8.27929	9.86593	9.18969	9.99172	9.11676	8.42269				7.75942	31.2013	25.1857	22.6639	27.0009	28.9664	24.808		7.75942	23.6564	31.2278	30.2403	27.9767	31.1034
27.2132	7.4556	9.04937	8.31315	7.68908	8.70784	9.20512	7.82987	10.3237	10.569	9.38795	10.0741	11.4383	9.90673	9.90234	9.92802			27.2072	7.85255	6.66285	7.53171	9.8166	8.49324	8.2935	13.5966	6.72062	8.21211	9.46627	8.58267	9.15207	8.87183	8.16578				14.2109	30.4105	24.5421	22.1918	26.8422	28.6413	24.7695		14.2109	23.017	30.2775	29.6633	27.911	30.782
33.6568	7.13412	8.33947	7.62852	7.0136	7.92618	7.87582	7.52148	9.35051	10.7986	8.61442	9.05813	10.1534	8.67137	8.97101	9.20447			33.6565	7.43931	6.86308	6.59647	9.31742	8.1747	7.82655	13.548	6.3941	7.67626	9.13855	7.88345	8.81798	7.88675	7.85132				20.7603	20.2742	12.0741	11.3955	12.3403	14.1836	11.6537		20.7603	11.3175	15.1567	14.954	13.4846	16.0182
40.2067	6.05804	6.86769	6.45117	5.8872	6.57479	6.74271	5.83225	8.30284	6.70487	7.38254	8.61786	8.24677	7.62627	8.29609	7.48214			40.2068	7.00451	6.28786	5.83022	9.28048	7.69091	7.25856	12.5279	5.36034	7.36097	7.61333	7.04783	7.70575	7.68764	6.87803				27.211	19.8533	11.3171	10.9257	11.9856	13.9977	11.0432		27.211	10.7441	14.6194	14.0497	12.8149	15.5751
46.6639	5.45036	6.71435	5.87432	5.47981	6.33555	6.0745	5.31357	7.22384	8.47273	6.16856	7.39065	7.05127	6.31635	7.43832	7.06999			46.6626	7.06415	5.59715	5.84405	9.7942	7.37252	6.51451	11.8991	5.35933	7.71495	7.78493	6.41068	7.37027	7.2439	6.40897				33.6586	19.8127	11.316	10.806	11.7884	13.3688	10.4735		33.6586	10.4676	13.9704	13.6604	12.2952	15.1674
53.1164	5.29343	6.45416	5.496	5.49387	5.95918	6.28259	5.29442	7.61745	6.98053	6.21028	7.7312	7.36016	6.3396	7.1115	6.59755			53.1149	6.58153	5.47428	6.4217	9.35827	7.33093	6.59394	12.1629	5.74516	6.88938	7.73092	6.17272	7.69884	6.34006	6.16827				40.204	51.4282	56.4986	40.1395	54.8807	53.066	53.0932		40.204	45.6967	50.241	54.0559	62.0815	70.413
																		59.5716	6.51403	5.41683	5.79681	9.57325	6.90246	6.4665	11.7686	5.98969	6.7468	7.2009	5.87513	7.09779	6.08627	5.63166				46.6505	52.3941	58.0552	42.858	57.1613	55.9415	57.5143		46.6505	49.7741	55.8169	58.492	65.557	76.1668
																		66.0308	6.07445	5.06591	5.88614	9.55516	8.19608	5.7474	11.5644	5.44478	6.67094	6.83793	5.47509	6.58674	5.77134	5.19599				53.1059	52.6945	59.0403	44.5627	58.9357	59.407	59.0928		53.1059	53.7801	60.9901	62.3932	69.5015	78.3655
																																				59.6551	17.0156	8.17848	9.21434	8.43586	10.6327	7.17993		59.6551	9.19468	11.6932	12.2113	10.4949	13.4934
ATP Rate Assay (Fig. 6b)																																				66.1102	16.5502	8.07914	8.77717	8.87472	10.7752	7.93304		66.1102	8.5675	10.9401	10.5481	10.271	13.1056
	DMSO					BX795												Glyco Rate Assay normalized PER (Fig. 6d)																		72.5694	16.7392	8.40862	7.93072	8.36471	10.2948	7.87701		72.5694	8.60257	10.6246	10.9955	10.1711	13.0487
H7WT totalATP	86.59	105.61	107.72			80.39	94.46	103.54										Time (minutes)	H7WT DMSO			H7WT BX795			H7E50K DMSO				H7E50K BX795
H7E50K totalATP	107.96	114.62	125.73	112.3	125.33	106.21	129.23	114.25	127.4										repeat1	repeat2	repeat3	repeat1	repeat2	repeat3	repeat1	repeat2	repeat3	repeat4	repeat1	repeat2	repeat3	repeat4
H7WT mitoATP	44.34	51.52	52.09			44.28	51.31	50.82										1.30873	110.372	136.466	142.012	166.514	83.8782	148.638	135.953	93.5903	107.824	104.83	149.145	110.016	119.023	133.36				Spare Respiratory Capacity as percent (Fig. 6h)
H7E50K mitoATP	59.71	64.73	61.89	60.53	67.72	49.05	67.01	61.21	65.31									7.76176	138.525	119.461	140.952	124.224	150.737	172.228	117.679	123.289	148.016	143.377	137.663	134.09	153.871	160.392					DMSO						BX795
H7WT glycoATP	42.25	54.09	55.63			36.1	43.14	52.72										14.2106	143.033	122.076	142.006	126.42	152.248	150.267	126.669	120.879	141.37	144.282	141.755	151.422	149.125	150.497				H7WT	272.11	247.24	245.69	263	314	257	355.67	328.7	361.91	274	271	295
H7E50K glycoATP	48.25	49.89	63.84	51.77	57.61	57.15	62.22	53.04	62.09									20.7605	160.507	140.554	158.015	141.963	156.391	150.938	157.628	130.298	149.332	161.609	175.158	161.643	162.218	155.721				H7E50K	325.79	333.33	324.63	313	259	271	415.22	373.45	397.85	336	369	321
																		27.2072	156.414	135.786	150.482	143.15	144.399	141.374	155.452	124.575	143.407	152.727	180.232	157.383	152.015	149.021
																		33.6565	157.339	134.772	151.132	139.849	143.104	143.928	155.225	123.548	147.577	160.693	179.194	165.866	158.07	150.023
																		40.2068	155.599	100.937	113.058	106.885	101.521	106.833	106.328	88.1062	153.778	107.085	125.143	112.732	112.63	108.925
																		46.6626	150.959	89.4564	101.036	96.4227	89.2174	92.0365	93.6996	77.1672	162.187	88.9217	110.922	99.6741	95.779	93.5908
																		53.1149	150.451	87.7204	96.6903	93.7963	87.1026	84.6879	90.3177	71.7587	163.27	79.8904	108.145	80.8789	88.024	86.7158
																		59.5716	151.039	85.8233	98.3492	95.9806	86.7199	83.2952	88.3734	69.735	165.772	78.3207	109.739	85.2376	86.2619	84.8042
																		66.0308	149.376	88.1347	97.6139	92.5542	89.2883	81.7844	90.987	68.2514	165.065	78.1869	110.595	82.027	85.3001	84.3912
																		mitoOCR/glycoPER (Fig. 6e)
																			DMSO				BX795
																		H7WT	0.161	0.185	0.138		0.185	0.113	0.133
																		H7E50K	0.205	0.222	0.175	0.202	0.175	0.14	0.172	0.143
[truncated: 9 more columns]

## Sheet: Supplementary
	Tom20 IF (Supplementary Fig. 3b)					H7WT PGC1b WB (Supplementary Fig. 4b)									OPTN aggregate size (Supplementary Fig. 5b)
	H7WT	H7E50K				DMSO	1h BX795	6h BX795	18h BX795	24h BX795					H7E50K 24h DMSO	H7WT 24h DMSO	H7E50K 24h BX795	iPSC-E50K 24h DMSO	iPSC-E50K 24h BX795
	0.771315	0.575218				1	1.022	1.386		1.065					0.138	0.059	0.187	0.594	0.089
	0.754612	0.605285				1	3.092	3.923		2.964					0.089	0.167	0.03	0.082	0.048
	0.447471	0.367416				1	0.936	0.579		1.197					0.187	0.03	0.069	0.171	0.621
	0.517852	0.639824				1		0.805	1.056	0.633					1.142	0.039	0.315	4.384	0.123
	0.435574	0.389828				1		1.711	0.998	1.707					0.039	0.03	0.355	0.082	0.027
	0.648471	0.713764				1		1.251	1.118	0.898					0.108	0.611	0.217	0.382	0.02
	1.0241	1.09857				1	1.326	1.29	1.144						0.522	0.039	0.039	5.771	0.137
	1.64523	0.658279				1	1.05	1.032	1.016	1.087					0.118	0.03	0.522	0.02	0.048
	1.13378	0.788392				1	1.139	1.108	1.271	1.261					0.098		0.039	0.157	0.034
	2.02291	0.699297													0.039	0.069	0.039	1.42	0.02
	1.59869	0.685638													0.207	0.03	0.03	0.444	0.02
	1.13682	0.826262				H7E50K PGC1b WB (Supplementary Fig. 4c)									0.098	0.089	0.03	0.376	0.239
	1.06556	0.611881				DMSO	1H BX795	6H BX795	18H BX795	24H BX795					0.138	0.079	0.039	0.321	0.041
	0.910587	0.27902				1	1.094	5.189	0.878	0.272					0.128	0.039	0.039		0.123
	1.06406	0.516082				1	1.303	1.193	1.589	0.681					1.369	0.039	0.03		0.137
	0.969686	0.419406				1	2.233	1.144	2.013	1.56					0.857		0.049		0.287
	0.882469	0.997834				1		0.853	1.141	0.815					0.049	0.069	0.039	0.068	0.123
	1.01081	0.655952				1		2.737	2.312	2.393					0.118	0.049	0.03	0.082	0.055
	0.956384	0.89942				1		1.034	1.023	1.126					0.739	0.049	0.079	0.307	0.075
	0.800139	0.302998				1	1.173	0.884	0.846						0.266	0.286	0.03	0.096	0.048
	1.20349	0.527073				1	0.735	0.799	1.038	0.869					0.079	0.108	0.039	0.02	0.048
	0.877873	0.57541				1	1.366	1.321	0.963	1.12					1.418	0.059	0.079	0.061	0.034
	0.700515	0.595634													0.286	0.03		0.034	0.02
	0.90621	0.85656													0.217	0.03	0.108	0.055
	1.04144	0.762212													0.601	0.039	0.788	0.075
	1.26218	0.754101													0.03	0.03	0.059		0.034
	0.81572	1.07725													0.118	0.158	0.03		0.034
	1.14581	1.31359													0.049	0.03	0.187	0.123	0.055
	1.06992	1.28539													0.049	0.049	0.098	0.253	0.061
	0.921032	0.550477													0.197	0.03	0.158	0.519	0.061
	1.2593	0.729877													0.246	0.039	0.295	0.102	0.116
		0.732094													0.768	0.039	0.059	0.178	0.02
		0.864777													0.108	0.03	0.118	0.123	0.102
		0.497267													0.03	0.049	0.266	0.082	0.437
		0.532338													0.148	1.556	0.187	0.048	0.048
		0.555093													0.098	0.03	0.108	0.307	0.102
		0.680653													0.03	0.03	0.039	0.116	0.164
		0.932466													0.098	0.059		0.171	0.075
		0.818293													0.108	0.098	0.03	0.02	0.512
		0.92997													0.03	0.039	0.098	0.041
		0.768284													3.191	0.03	0.187	0.041
		0.51935													0.404	0.039	0.069	0.034	1.147
		0.980081													0.108	0.069	0.217		0.273
															0.03		0.03		0.027
															0.03	0.089	0.039	0.56	0.027
															0.039	0.049	0.039	0.048	0.027
															0.059	0.03	0.226	0.096	0.266
															0.049	0.039	0.226	0.738	0.068
															0.03	0.039	0.315	0.362	0.027
															0.108	0.03	0.098	0.02	0.041
															0.177	0.079	0.079	0.027	0.027
															0.433	0.098	0.059	0.15	0.123
															0.394	0.069	0.355	0.02	0.608
															0.187	0.03	0.266	0.034	0.034
															0.138	0.226	0.827	0.157	0.048
															0.207	0.069	0.148		0.055
															0.217	0.049	0.079		0.123
															0.049	0.483	0.473	0.102
															0.305	0.049	0.03	0.075
															1.103	0.039	0.039	0.096
															0.03	0.03	0.059	0.027
															0.069	0.049		0.02
															3.988	0.069
															0.305	0.089	0.138
															0.039	0.059	0.049	0.048
															0.059	0.03	0.049	0.171
															0.03	0.069	0.03	0.082
															0.03	0.039	0.049	0.02
															0.03	0.108	0.039	0.048
															0.079	0.049	0.098	0.027
															0.069	0.03	0.128	0.123
															0.039	0.098	0.03	0.041
															0.03	0.059		0.089
															0.039	0.355	0.739	0.102
															0.069	0.039	0.138	0.178
															0.207	0.039	0.158	0.225
															0.138	0.039	0.03
															1.192	0.039	0.039	0.082
															0.039	0.049	0.148	0.061
															0.03	0.039	0.118	0.109
															0.463	0.079	0.148	0.096
															0.069	0.039	0.039	0.615
															0.295	0.355	0.089	0.273
															0.079	0.03	0.276	0.109
															0.522	0.108	0.345	0.027
															0.098	0.059	0.069	0.02
															0.177	0.079	0.098	1.072
															0.039	0.492	0.069	0.041
															0.286	0.059	0.098	0.061
															0.217	0.079	0.079	2.09
															0.098	0.404	0.039	0.041
															0.128	0.108	0.404	0.089
															0.089	0.03	0.039	0.061
															0.108	0.03	0.03	0.212
															0.049	0.03	0.03	0.15
															0.108	0.177	0.148	1.059
															0.266	0.03	0.03	1.018
															0.158	0.364	0.138	0.219
															0.295	0.03	0.049	0.171
															0.059	0.03	0.059	0.109
															0.059	0.049	0.059	0.068
															1.428	0.03	0.039	0.13
															0.108	0.069	0.03	0.048
															0.886	0.03		0.075
															0.433	0.03	0.039	0.055
															0.079	0.089	0.03
															0.246	0.03	0.414
															0.118	0.03	0.108	0.109
															0.226	0.049	0.049	0.027
															0.039	0.039	0.217	0.082
															0.089	0.03	0.108	0.027
															0.118	0.049	0.709	0.027
															0.098	0.049	0.118	0.02
															0.246	0.039	0.049	0.143
															0.039	0.167	0.532	0.027
															0.039	0.059	0.03
															2.324	0.364	0.039
															0.138	0.03	0.069
															0.699	0.158	0.217
															0.03	0.345	0.138
															0.079	0.03	0.158
															0.03	0.03	0.276
															0.256	0.423	0.03
															0.098	0.325	0.03
															0.049	0.03	0.364
															0.03	0.059	0.039
															0.039	0.049	0.03
															0.059	0.039	0.207
															0.03	0.03	0.069
															0.069	0.098	0.473
															0.187	0.059	0.069
															0.098	0.177	0.207
															0.108	0.069
															0.187	0.03
															0.098	0.069
															0.935	0.128
															0.138	0.049
															0.039	0.049
															0.03	0.089
															0.049	0.049
															0.03	0.03
															0.069	0.039
															0.03	0.039
															1.27	0.03
															0.355	0.049
															0.069
															0.03
															0.276	0.03
															0.768	0.128
															0.039	0.069
															0.079	0.039
															0.03	0.03
															0.266	0.059
															0.03	0.03
															0.079	0.039
															0.039	0.089
															0.049	0.079
															0.098	1.27
															0.039	0.03
															0.03	0.03
															3.831	0.069
															0.049	0.62
															0.049	0.039
															0.03	0.03
															0.059	0.03
															0.049	0.059
															1.32	0.049
															0.059	0.069
															0.039	0.039
															0.03	0.256
															0.118	0.049
															0.039	0.03
															0.03	0.108
															0.039	0.03
															0.049
															0.039	0.118
															0.118	0.246
															0.03	0.158
															0.079	0.197
															0.079	0.394
															0.059	0.108
															0.059	0.374
															0.049	0.079
															0.463	0.207
															0.118	0.039
															0.039	0.079
															1.989	0.03
															0.03	0.236
															0.305	0.089
															0.03	0.039
															1.989	0.098
															0.03	0.049
															0.049	0.089
															0.03	0.236
															0.098	0.03
															0.039	0.039
															0.069	0.03
															0.049	0.286
															0.049	0.049
															0.049	0.03
															0.049	0.098
															0.03	0.098
															0.236	0.098
															0.039	0.03
															0.079	0.059
															0.128	0.079
															0.03	0.364
															0.03	0.118
															0.03	0.03
															0.108	0.423
															3.929
															0.049	0.542
															0.069	0.089
															0.197	0.049
															0.03	0.03
															0.03	0.03
																0.049
																0.118
																0.059
																0.049
																0.443
																0.049
																0.069
																0.128
																0.049
																0.128
																1.694
																0.207
																0.286
																0.03
																1.32
																0.197
																0.039
																0.03
																0.039
																0.039
																0.256
																0.059
																0.03
																0.049
																0.66
																0.256
																0.059
																0.069
